# Supplementary material for: Brain Injury and Neurodevelopmental Outcome in Survivors After Spontaneous Single Fetal Demise in Monochorionic Twins: A Systematic Review and Meta‐Analysis
Source: BJOG. 2025 Nov 12;133(4):570–8. doi: 10.1111/1471-0528.70084 (PMC12884211; doi:10.1111/1471-0528.70084)
Supplement: Supplementary file 1 — Data S1: bjo70084‐sup‐0001‐DataS1.zip. [file BJO-133-570-s001.zip]

Archive with 2 entries (2 files):
- bjo70084-sup-0001-FigureS1-TableS1-S5-AppendixS1-S2.docx
- Table Legends.docx
